# Supplementary material for: Beyond the Disc: Positional Differences in Morphological and Physical Performance Characteristics Among Male Ultimate Frisbee Players
Source: J Funct Morphol Kinesiol. 2026 Mar 22;11(1):128. doi: 10.3390/jfmk11010128 (PMC13027780; doi:10.3390/jfmk11010128)
Supplement: Supplementary file 1 [file jfmk-11-00128-s001.zip]

Archive with 1 entries (1 files):
- jfmk-4107206-supplementary.pdf
